# Supplementary material for: Exercise-Based Prehabilitation Before Cardiac Surgery: A Systematic Review, Meta-Analysis, Meta-Regression, and Proposal for a Clinical Implementation Model
Source: J Clin Med. 2025 Nov 19;14(22):8195. doi: 10.3390/jcm14228195 (PMC12653149; doi:10.3390/jcm14228195)
Supplement: Supplementary file 1 [file jcm-14-08195-s001.zip]

Archive with 1 entries (1 files):
- jcm-3964144-supplementary.pdf
